# Supplementary material for: Interactions between ShPP2-1, an F-box family gene, and ACR11A regulate cold tolerance of tomato
Source: Hortic Res. 2021 Jul 1;8:148. doi: 10.1038/s41438-021-00582-3 (PMC8245493; doi:10.1038/s41438-021-00582-3)
Supplement: Supplementary file 3 — Supplementary Table S3 [file 41438_2021_582_MOESM3_ESM.xlsx]

## Sheet: Table S1
Table S3. Distribution of ACR11A alleles within 177 tomato accessions and their relative germination index (rGI).
#	Accessions	Group	Botanical var.iety	ACR11AG/A	rGI
1	TS-3	BIG	S. lycopersicum	A	1.87878
2	TS-5	BIG	S. lycopersicum	A	2.02917
3	TS-6	BIG	S. lycopersicum	G	1.64263
4	TS-8	BIG	S. lycopersicum	A	1.9232
5	TS-9	BIG	S. lycopersicum	A	2.45036
6	TS-10	BIG	S. lycopersicum	A	1.85276
7	TS-16	wild	S. pimpinellifolium	G	2.26691
8	TS-17	wild	S. pimpinellifolium	A	2.11736
9	TS-19	wild	S. pimpinellifolium	A	2.23474
10	TS-20	wild	S. pimpinellifolium	G	2.44716
11	TS-21	wild	S. pimpinellifolium	A	2.10181
12	TS-22	wild	S. pimpinellifolium	A	2.29405
13	TS-23	wild	S. pimpinellifolium	A	2.77924
14	TS-25	CER	S. lycopersicum var. cerasiforme	G	1.46763
15	TS-26	CER	S. lycopersicum var. cerasiforme	G	1.52358
16	TS-27	CER	S. lycopersicum var. cerasiforme	G	2.18745
17	TS-31	CER	S. lycopersicum var. cerasiforme	G	1.97727
18	TS-32	CER	S. lycopersicum var. cerasiforme	G	2.17575
19	TS-35	CER	S. lycopersicum var. cerasiforme	G	1.69098
20	TS-36	CER	S. lycopersicum var. cerasiforme	G	1.8135
21	TS-40	CER	S. lycopersicum var. cerasiforme	G	2.0418
22	TS-43	BIG	S. lycopersicum	A	1.46544
23	TS-44	BIG	S. lycopersicum	A	1.95243
24	TS-45	BIG	S. lycopersicum	A	1.54944
25	TS-46	BIG	S. lycopersicum	A	1.89174
26	TS-49	BIG	S. lycopersicum	A	1.8254
27	TS-50	wild	S. pimpinellifolium	G	1.87006
28	TS-53	CER	S. lycopersicum var. cerasiforme	G	1.88554
29	TS-56	CER	S. lycopersicum var. cerasiforme	A	1.92358
30	TS-57	CER	S. lycopersicum var. cerasiforme	G	1.73351
31	TS-58	BIG	S. lycopersicum	A	2.06022
32	TS-59	BIG	S. lycopersicum	G	1.66632
33	TS-63	CER	S. lycopersicum var. cerasiforme	G	2.14718
34	TS-65	CER	S. lycopersicum var. cerasiforme	G	2.05587
35	TS-66	CER	S. lycopersicum var. cerasiforme	G	1.59325
36	TS-67	CER	S. lycopersicum var. cerasiforme	G	2.12448
37	TS-68	BIG	S. lycopersicum	A	1.93857
38	TS-69	BIG	S. lycopersicum	G	1.91132
39	TS-75	CER	S. lycopersicum var. cerasiforme	G	1.71382
40	TS-76	BIG	S. lycopersicum	A	1.65534
41	TS-78	BIG	S. lycopersicum	A	1.90893
42	TS-82	BIG	S. lycopersicum	A	2.10448
43	TS-85	BIG	S. lycopersicum	A	1.88693
44	TS-86	BIG	S. lycopersicum	A	2.2469
45	TS-87	CER	S. lycopersicum var. cerasiforme	G	2.10733
46	TS-89	BIG	S. lycopersicum	A	2.00052
47	TS-90	BIG	S. lycopersicum	A	2.23963
48	TS-91	CER	S. lycopersicum var. cerasiforme	A	2.11004
49	TS-93	BIG	S. lycopersicum	G	1.94622
50	TS-94	CER	S. lycopersicum var. cerasiforme	A	1.99224
51	TS-96	CER	S. lycopersicum var. cerasiforme	A	1.99739
52	TS-97	CER	S. lycopersicum var. cerasiforme	A	2.15533
53	TS-98	CER	S. lycopersicum var. cerasiforme	A	2.00543
54	TS-99	CER	S. lycopersicum var. cerasiforme	G	2.15175
55	TS-102	BIG	S. lycopersicum	A	2.22239
56	TS-103	BIG	S. lycopersicum	A	2.02002
57	TS-105	CER	S. lycopersicum var. cerasiforme	G	1.91705
58	TS-106	CER	S. lycopersicum var. cerasiforme	G	2.10411
59	TS-107	CER	S. lycopersicum var. cerasiforme	A	1.93395
60	TS-108	BIG	S. lycopersicum	A	1.98557
61	TS-109	CER	S. lycopersicum var. cerasiforme	A	2.13241
62	TS-110	BIG	S. lycopersicum	A	1.68644
63	TS-111	BIG	S. lycopersicum	A	2.22804
64	TS-113	BIG	S. lycopersicum	A	2.07349
65	TS-114	BIG	S. lycopersicum	A	1.75707
66	TS-115	BIG	S. lycopersicum	G	1.48034
67	TS-116	CER	S. lycopersicum var. cerasiforme	G	2.29273
68	TS-117	BIG	S. lycopersicum	G	1.99002
69	TS-118	CER	S. lycopersicum var. cerasiforme	G	2.23459
70	TS-120	CER	S. lycopersicum var. cerasiforme	G	1.79007
71	TS-122	BIG	S. lycopersicum	A	1.78921
72	TS-125	BIG	S. lycopersicum	G	1.63043
73	TS-126	BIG	S. lycopersicum	A	1.89276
74	TS-127	BIG	S. lycopersicum	A	2.02745
75	TS-130	BIG	S. lycopersicum	A	2.03355
76	TS-131	CER	S. lycopersicum var. cerasiforme	G	1.8932
77	TS-133	BIG	S. lycopersicum	A	1.94647
78	TS-136	BIG	S. lycopersicum	A	1.92882
79	TS-138	CER	S. lycopersicum var. cerasiforme	A	1.85045
80	TS-140	BIG	S. lycopersicum	A	2.0545
81	TS-142	BIG	S. lycopersicum	A	2.21985
82	TS-143	BIG	S. lycopersicum	A	1.99612
83	TS-147	BIG	S. lycopersicum	A	1.895
84	TS-149	CER	S. lycopersicum var. cerasiforme	A	2.30444
85	TS-150	BIG	S. lycopersicum	A	1.97855
86	TS-151	BIG	S. lycopersicum	A	1.87023
87	TS-152	BIG	S. lycopersicum	G	1.79104
88	TS-153	BIG	S. lycopersicum	A	1.5292
89	TS-154	CER	S. lycopersicum var. cerasiforme	G	1.90925
90	TS-155	BIG	S. lycopersicum	A	2.11245
91	TS-156	wild	S. pimpinellifolium	A	2.47186
92	TS-157	BIG	S. lycopersicum	A	1.84308
93	TS-158	CER	S. lycopersicum var. cerasiforme	G	1.80412
94	TS-159	BIG	S. lycopersicum	G	1.50893
95	TS-161	BIG	S. lycopersicum	A	1.56141
96	TS-162	BIG	S. lycopersicum	A	1.87957
97	TS-163	BIG	S. lycopersicum	G	1.90045
98	TS-165	CER	S. lycopersicum var. cerasiforme	G	1.55751
99	TS-167	BIG	S. lycopersicum	A	1.87631
100	TS-168	BIG	S. lycopersicum	A	2.10507
101	TS-169	BIG	S. lycopersicum	A	1.80758
102	TS-171	BIG	S. lycopersicum	A	2.07914
103	TS-172	BIG	S. lycopersicum	A	1.98247
104	TS-176	BIG	S. lycopersicum	A	1.77175
105	TS-180	BIG	S. lycopersicum	A	2.00022
106	TS-181	CER	S. lycopersicum var. cerasiforme	G	1.73602
107	TS-185	BIG	S. lycopersicum	A	2.14712
108	TS-186	BIG	S. lycopersicum	A	2.03201
109	TS-188	BIG	S. lycopersicum	A	2.23477
110	TS-189	CER	S. lycopersicum var. cerasiforme	G	1.73752
111	TS-190	BIG	S. lycopersicum	A	1.90151
112	TS-191	BIG	S. lycopersicum	A	1.90418
113	TS-193	BIG	S. lycopersicum	A	1.97459
114	TS-194	BIG	S. lycopersicum	G	1.86108
115	TS-195	BIG	S. lycopersicum	A	1.93169
116	TS-198	BIG	S. lycopersicum	A	2.01361
117	TS-199	wild	S. cheesmaniae	G	2.16512
118	TS-200	BIG	S. lycopersicum	A	2.05267
119	TS-205	CER	S. lycopersicum var. cerasiforme	G	1.58635
120	TS-208	wild	S. galapagense	G	2.03043
121	TS-209	CER	S. lycopersicum var. cerasiforme	A	2.04449
122	TS-211	BIG	S. lycopersicum	A	1.70135
123	TS-213	CER	S. lycopersicum var. cerasiforme	G	1.96427
124	TS-214	BIG	S. lycopersicum	A	2.00827
125	TS-215	BIG	S. lycopersicum	A	2.01216
126	TS-219	CER	S. lycopersicum var. cerasiforme	G	2.09402
127	TS-221	CER	S. lycopersicum var. cerasiforme	G	1.82687
128	TS-222	wild	S. pimpinellifolium	G	1.56162
129	TS-228	BIG	S. lycopersicum	A	2.05308
130	TS-229	CER	S. lycopersicum var. cerasiforme	A	2.16104
131	TS-232	BIG	S. lycopersicum	A	2.33766
132	TS-233	CER	S. lycopersicum var. cerasiforme	G	1.97393
133	TS-234	BIG	S. lycopersicum	A	2.14023
134	TS-235	BIG	S. lycopersicum	A	2.14161
135	TS-236	BIG	S. lycopersicum	A	2.07024
136	TS-237	BIG	S. lycopersicum	A	2.17251
137	TS-238	CER	S. lycopersicum var. cerasiforme	A	2.33102
138	TS-239	BIG	S. lycopersicum	A	2.01705
139	TS-240	CER	S. lycopersicum var. cerasiforme	G	2.05722
140	TS-241	BIG	S. lycopersicum	A	2.29583
141	TS-243	CER	S. lycopersicum var. cerasiforme	A	2.11808
142	TS-246	BIG	S. lycopersicum	A	1.65485
143	TS-248	CER	S. lycopersicum var. cerasiforme	G	2.16691
144	TS-250	CER	S. lycopersicum var. cerasiforme	G	2.30089
145	TS-252	CER	S. lycopersicum var. cerasiforme	G	2.06364
146	TS-253	BIG	S. lycopersicum	A	2.31695
147	TS-255	BIG	S. lycopersicum	A	2.30718
148	TS-257	CER	S. lycopersicum var. cerasiforme	A	2.65773
149	TS-259	BIG	S. lycopersicum	A	2.28424
150	TS-261	CER	S. lycopersicum var. cerasiforme	A	1.87776
151	TS-263	BIG	S. lycopersicum	A	1.83894
152	TS-264	BIG	S. lycopersicum	A	2.02271
153	TS-266	wild	S. pimpinellifolium	A	2.70037
154	TS-267	CER	S. lycopersicum var. cerasiforme	A	2.56934
155	TS-268	BIG	S. lycopersicum	A	2.20208
156	TS-269	BIG	S. lycopersicum	A	1.58974
157	TS-270	BIG	S. lycopersicum	A	1.86249
158	TS-271	CER	S. lycopersicum var. cerasiforme	A	2.59904
159	TS-272	BIG	S. lycopersicum	A	1.81392
160	TS-273	CER	S. lycopersicum var. cerasiforme	A	2.15587
161	TS-274	BIG	S. lycopersicum	A	2.37578
162	TS-282	CER	S. lycopersicum var. cerasiforme	G	2.26121
163	TS-283	CER	S. lycopersicum var. cerasiforme	G	2.19958
164	TS-286	CER	S. lycopersicum var. cerasiforme	G	2.1105
165	TS-287	CER	S. lycopersicum var. cerasiforme	A	1.8444
166	TS-289	CER	S. lycopersicum var. cerasiforme	G	1.86124
167	TS-290	CER	S. lycopersicum var. cerasiforme	A	2.82346
168	TS-292	BIG	S. lycopersicum	G	1.88184
169	TS-293	BIG	S. lycopersicum	A	1.72492
170	TS-294	CER	S. lycopersicum var. cerasiforme	G	1.94671
171	TS-295	CER	S. lycopersicum var. cerasiforme	A	2.28123
172	TS-297	BIG	S. lycopersicum	A	2.09676
173	TS-299	CER	S. lycopersicum var. cerasiforme	G	2.22003
174	TS-300	CER	S. lycopersicum var. cerasiforme	G	2.41068
175	TS-301	CER	S. lycopersicum var. cerasiforme	A	2.30435
176	TS-303	CER	S. lycopersicum var. cerasiforme	G	1.43358
177	TS-304	CER	S. lycopersicum var. cerasiforme	G	2.10277
